# Supplementary material for: Mindfulness-based therapy for insomnia for older adults with sleep difficulties: a randomized clinical trial
Source: Psychol Med. 2021 Jul 1;53(3):1038–48. doi: 10.1017/S0033291721002476 (PMC9975962; doi:10.1017/S0033291721002476)
Supplement: Supplementary file 1 [file S0033291721002476sup001.zip]

Archive with 15 entries (15 files):
- S0033291721002476sup001.docx
- S0033291721002476sup002.docx
- S0033291721002476sup003.docx
- S0033291721002476sup004.docx
- S0033291721002476sup005.docx
- S0033291721002476sup006.docx
- S0033291721002476sup007.docx
- S0033291721002476sup008.docx
- S0033291721002476sup009.docx
- S0033291721002476sup010.doc
- S0033291721002476sup011.pdf
- S0033291721002476sup012.docx
- S0033291721002476sup013.docx
- S0033291721002476sup014.mp3
- S0033291721002476sup015.docx
